# Supplementary material for: Per- and Polyfluoroalkyl Substance Exposure Combined with High-Fat Diet Supports Prostate Cancer Progression
Source: Nutrients. 2021 Oct 30;13(11):3902. doi: 10.3390/nu13113902 (PMC8623692; doi:10.3390/nu13113902)
Supplement: Supplementary file 1 [file nutrients-13-03902-s001.zip]

Archive with 1 entries (1 files):
- nutrients-1415459-supplementary.pdf
